# Supplementary material for: Sugar-Based Surfactants: Effects of Structural Features on the Physicochemical Properties of Sugar Esters and Their Comparison to Commercial Octyl Glycosides
Source: Molecules. 2024 May 16;29(10):2338. doi: 10.3390/molecules29102338 (PMC11123692; doi:10.3390/molecules29102338)
Supplement: Supplementary file 1 [file molecules-29-02338-s001.zip]

Archive with 1 entries (1 files):
- molecules-2953403-supplementary.pdf
